# Supplementary material for: A normalization strategy for comparing tag count data
Source: Algorithms Mol Biol. 2012 Apr 5;7:5. doi: 10.1186/1748-7188-7-5 (PMC3341196; doi:10.1186/1748-7188-7-5)
Supplement: Additional file 1 — R-code for simulation analysis. After execution of this R-code with default parameter settings (i.e., rep_num = 100, param1 = 4,.., and param6 = 090), two output files named "Fig1.png" and "resultNB_020_090.txt" can be obtained. The former is the same as Figure 1. The latter output file will contain raw data for Tables 1, 2, 3 when PDEG = 20% and PA = 90%. The numbers given as rep_num, param1,..., and param6 indicate the number of trials (rep_num), degree of differential expression of fold-change (param1-fold), number of libraries for sample A (param2), number of libraries for sample B (param3), total number of genes (param4), true PDEG (param5), and true PA (param6), respectively. Accordingly, for example, respective values for param5 and param6 should be changed to "030" and "060", to obtain the raw results when PDEG = 30% and PA = 60%. [file 1748-7188-7-5-S1.R]

rep_num <- 100
#####################################
###  Parameters for generating simulation data
#####################################
param1 <- 4                                                      #Degree of differential expression(fold-change)
param2 <- 3                                                      #Number of samples for group A
param3 <- 3                                                      #Number of samples for group B
param4 <- 20000                                                  #Total number of genes
param5 <- "020"                                                  #percent DEGs among common genes (PDEG)
param6 <- "090"                                                  #percent up regulated (PA)

param_PDEG <- as.numeric(param5)/100
param_PA <- as.numeric(param6)/100
out_f1 <- paste("Fig1.png", sep="") #output filename
out_f2 <- paste("resultNB_", param5, "_", param6, ".txt", sep="")#output filename

#####################################
###  Load libraries
#####################################
library(baySeq)
library(edgeR)
library(DESeq)
library(NBPSeq)
library(ROC)
source("http://bioinf.wehi.edu.au/folders/tmm_rnaseq/functions.R")         #R scripts provided by Robinson and Oshlack, Genome Biol., 11:R25, 2010
#source("functions.R")

#####################################
###  Taking empirical distribution of read counts
#####################################
data(arab)
data <- arab
data.cl <- c(rep(1, 3), rep(2, 3))
#RPM <- data
RPM <- sweep(data, 2, 1000000/colSums(data), "*")
RPM_A <- RPM[,data.cl == 1]
RPM_B <- RPM[,data.cl == 2]
RPM_A <- RPM_A[apply(RPM_A, 1, var) > 0,]
RPM_B <- RPM_B[apply(RPM_B, 1, var) > 0,]
MEAN <- c(apply(RPM_A, 1, mean), apply(RPM_B, 1, mean))
VARIANCE <- c(apply(RPM_A, 1, var), apply(RPM_B, 1, var))
DISPERSION <- (VARIANCE - MEAN)/(MEAN*MEAN)
mean_disp_tmp <- cbind(MEAN, DISPERSION)
mean_disp_tmp <- mean_disp_tmp[mean_disp_tmp[,2] > 0,]
hoge <- sample(1:nrow(mean_disp_tmp), param4, replace=TRUE)
mean_disp <- mean_disp_tmp[hoge,]

mu <- mean_disp[,1]
DEG_degree_A <- rep(1, param4)
DEG_degree_A[1:(param4*param_PDEG*param_PA)] <- param1
mu_A <- mu*DEG_degree_A
DEG_degree_B <- rep(1, param4)
DEG_degree_B[(param4*param_PDEG*param_PA+1):(param4*param_PDEG)] <- param1
mu_B <- mu*DEG_degree_B
DEG_posi_org <- (DEG_degree_A*DEG_degree_B) > 1
nonDEG_posi_org <- (DEG_degree_A*DEG_degree_B) == 1

result <- NULL
for(i in 1:rep_num){
    #####################################
    ###  Generate simulation data
    #####################################
    outA <- NULL
    for(j in 1:param2){
        outA <- cbind(outA, rnbinom(n=length(mu_A), mu=mu_A, size=1/mean_disp[,2]))
    }
    outB <- NULL
    for(j in 1:param3){
        outB <- cbind(outB, rnbinom(n=length(mu_B), mu=mu_B, size=1/mean_disp[,2]))
    }
    data.cl <- c(rep(1, param2), rep(2, param3))
    RAW <- cbind(outA, outB)
    obj <- rowSums(RAW) > 0
    RAW <- RAW[obj,]
    DEG_posi <- DEG_posi_org[obj]
    nonDEG_posi <- nonDEG_posi_org[obj]

    libsizes <- rep(1000000, length(data.cl))
    groups <- list(NDE=rep(1, length(data.cl)), DE=data.cl)

    #####################################
    ###  Generation of RPM data
    #####################################
    data <- RAW
    RPM <- sweep(data, 2, 1000000/colSums(data), "*")

    #####################################
    ###  Generation of TMM-normalized data
    #####################################
    data <- RAW
    d <- DGEList(counts=data, group=data.cl)
    d <- calcNormFactors(d)
    norm_f_TMM <- d$samples$norm.factors
    RPM_TMM <- sweep(RPM, 2, 1/norm_f_TMM, "*")
   
    #####################################
    ###  TbT normalization method
    #####################################
    data <- round(RPM)
    hoge <- new("countData", data=as.matrix(data), replicates=data.cl, libsizes=colSums(data)*norm_f_TMM, groups=groups)
    hoge.NB <- getPriors.NB(hoge, samplesize=2000, estimation="QL", cl=NULL)
    out <- getLikelihoods.NB(hoge.NB, pET="BIC", cl=NULL)
    PDEG <- out@estProps[2]
    rank_bayseq <- rank(-out@posteriors[,2])
    DEGnum <- (nrow(data) * PDEG)

    data <- RPM_TMM                                         # For calculating PA value
    meanA <- log2(apply(data[,data.cl==1], 1, mean))        # For calculating PA value
    meanB <- log2(apply(data[,data.cl==2], 1, mean))        # For calculating PA value
    y_axis <- meanB - meanA                                 # For calculating PA value
    PA <- sum(y_axis[rank_bayseq < DEGnum] < 0)/DEGnum      # For calculating PA value

    obj_DEGn <- (rank_bayseq >= DEGnum)
    data <- RAW[obj_DEGn,]
    d <- DGEList(counts=data, group=data.cl)
    d <- calcNormFactors(d)
    norm_f_TbT_RAW <- 1000000/(colSums(data)*d$samples$norm.factors)
    norm_f_TbT <- d$samples$norm.factors*colSums(data)/colSums(RAW)
    RPM_TbT <- sweep(RPM, 2, 1/norm_f_TbT, "*")

    #####################################
    ###  Summary
    #####################################
    obj_DEGy <- rank_bayseq < DEGnum
    TP <- sum(obj_DEGy*DEG_posi)
    FN <- sum(DEG_posi) - TP
    FP <- sum(obj_DEGy) - TP
    TN <- sum(obj_DEGn) - FN
    sensitivity <- 100*TP/(TP+FN)
    specificity <- 100*TN/(FP+TN)
    accuracy <- 100*(TP+TN)/(TP+FP+FN+TN)
    
    #####################################
    ###  Output M-A plot
    #####################################
    if(i == 1){

    param_yrange <- c(-5, 5)
    param_xrange <- c(0.5, 40000)
    data <- RPM
    meanA <- log2(apply(data[,data.cl==1], 1, mean))
    meanB <- log2(apply(data[,data.cl==2], 1, mean))
    x_axis <- (meanA + meanB)/2
    y_axis <- meanB - meanA
    median_TRUE <- median(y_axis[nonDEG_posi], na.rm=TRUE)

    png(out_f1, width=720, height=360)
    par(mfrow=c(1,2), mar=c(5, 4, 1, 1))
    ###  Left  ###
    plot(x_axis, y_axis, pch=20, cex=0.1, xlim=log2(param_xrange), ylim=param_yrange, xlab="A = (log2(B)+log2(A))/2", ylab="M = log2(B)-log2(A)")
    grid(col="gray", lty="dotted")
    points(x_axis[DEG_posi], y_axis[DEG_posi], col="magenta", pch=20, cex=0.1)
    abline(h=median_TRUE, col="black", lwd=1, lty=1)
    legend("topright", c("DEG", "non-DEG"), col=c("magenta", "black"), pch=19)
    legend("bottomright",
        c(paste("median(non-DEG, RPM data):",sprintf("%4.3f",median_TRUE))
        ),
        col=c("black"),
        lwd=1, lty=c(1))

    ###  Right  ###
    hoge <- log2(apply(RPM_TbT[,data.cl==2], 1, mean)) - log2(apply(RPM_TbT[,data.cl==1], 1, mean))
    median_TbT <- median(hoge[nonDEG_posi], na.rm=TRUE)
    hoge <- log2(apply(RPM_TMM[,data.cl==2], 1, mean)) - log2(apply(RPM_TMM[,data.cl==1], 1, mean))
    median_TMM <- median(hoge[nonDEG_posi], na.rm=TRUE)
    #tmp_norm_f_TbT <- log2(mean(norm_f_TbT[data.cl==2])/mean(norm_f_TbT[data.cl==1]))    
    #tmp_norm_f_TMM <- log2(mean(norm_f_TMM[data.cl==2])/mean(norm_f_TMM[data.cl==1]))  

    plot(x_axis, y_axis, pch=20, cex=0.1, xlim=log2(param_xrange), ylim=param_yrange, xlab="A = (log2(B)+log2(A))/2", ylab="M = log2(B)-log2(A)")
    grid(col="gray", lty="dotted")
    points(x_axis[DEG_posi], y_axis[DEG_posi], col="magenta", pch=20, cex=0.1)
    points(x_axis[obj_DEGn], y_axis[obj_DEGn], col="darkgray", pch=20, cex=0.1)

    abline(h=median_TbT, col="black", lwd=1, lty=3)
    abline(h=median_TMM, col="black", lwd=1, lty=2)
    text(10.0, 5.1, paste("PDEG =",sprintf("%4.3f",PDEG)), adj=c(0,1))
    text(10.0, 4.6, paste("PA =",sprintf("%4.3f",PA)), adj=c(0,1))
    legend("bottomright",
       c(paste("median(non-DEG, TbT data):",sprintf("%4.3f",median_TbT)),
         paste("median(non-DEG, TMM data):",sprintf("%4.3f",median_TMM))
       ),
       col="black",
       lwd=1, lty=c(3,2))
    dev.off() 

    }

    #####################################
    ###  Gene ranking by edgeR
    #####################################
    data <- RAW
    d <- DGEList(counts=as.matrix(data), group=data.cl)
    d$samples$norm.factors <- norm_f_TMM
    d <- estimateCommonDisp(d)
    d <- estimateTagwiseDisp(d, prop.used=0.5, grid.length=500)
    out <- exactTest(d)
    rank_edgeR_TMM <- rank(out$table$p.value)

    data <- RAW
    d <- DGEList(counts=as.matrix(data), group=data.cl)
    d$samples$norm.factors <- norm_f_TbT
    d <- estimateCommonDisp(d)
    d <- estimateTagwiseDisp(d, prop.used=0.5, grid.length=500)
    out <- exactTest(d)
    rank_edgeR_TbT <- rank(out$table$p.value)

    #####################################
    ###  Gene ranking by DESeq
    #####################################
    data <- RAW
    cds <- newCountDataSet(data, data.cl)
    cds <- estimateSizeFactors(cds)
    cds <- estimateDispersions(cds, method="per-condition", sharingMode="maximum", fitType="local")
    out <- nbinomTest(cds, 1, 2)
    rank_DESeq_RAW <- rank(out$padj)

    data <- RAW
    cds <- newCountDataSet(data, data.cl)
    sizeFactors(cds) <- colSums(data)*norm_f_TbT
    cds <- estimateDispersions(cds, method="per-condition", sharingMode="maximum", fitType="local")
    out <- nbinomTest(cds, 1, 2)
    rank_DESeq_TbT <- rank(out$padj)

    data <- RAW
    cds <- newCountDataSet(data, data.cl)
    cds <- estimateSizeFactors(cds)
    cds <- estimateDispersions(cds, method="per-condition", sharingMode="maximum", fitType="parametric")
    out <- nbinomTest(cds, 1, 2)
    rank_DESeq_RAW2 <- rank(out$padj)

    data <- RAW
    cds <- newCountDataSet(data, data.cl)
    sizeFactors(cds) <- colSums(data)*norm_f_TbT
    cds <- estimateDispersions(cds, method="per-condition", sharingMode="maximum", fitType="parametric")
    out <- nbinomTest(cds, 1, 2)
    rank_DESeq_TbT2 <- rank(out$padj)

    #####################################
    ###  Gene ranking by baySeq
    #####################################
    data <- round(RPM)
    hoge <- new("countData", data=as.matrix(data), replicates=data.cl, libsizes=colSums(data), groups=groups)
    data1P.NB <- getPriors.NB(hoge, samplesize=2000, estimation="QL", cl=NULL)
    out <- getLikelihoods.NB(data1P.NB, pET="BIC", cl=NULL)
    rank_baySeq_RAW <- rank(-out@posteriors[,2])

    data <- round(RPM)
    hoge <- new("countData", data=as.matrix(data), replicates=data.cl, libsizes=colSums(data)*norm_f_TbT, groups=groups)
    data1P.NB <- getPriors.NB(hoge, samplesize=2000, estimation="QL", cl=NULL)
    out <- getLikelihoods.NB(data1P.NB, pET="BIC", cl=NULL)
    rank_baySeq_TbT <- rank(-out@posteriors[,2])

    data <- RAW
    hoge <- new("countData", data=as.matrix(data), replicates=data.cl, libsizes=colSums(data), groups=groups)
    data1P.NB <- getPriors.NB(hoge, samplesize=2000, estimation="QL", cl=NULL)
    out <- getLikelihoods.NB(data1P.NB, pET="BIC", cl=NULL)
    rank_baySeq_RAW2 <- rank(-out@posteriors[,2])

    #####################################
    ###  Gene ranking by NBPSeq
    #####################################
    data <- RAW
    out <- nbp.test(data, data.cl, 1, 2)
    rank_NBPSeq_RAW <- rank(out$p.values)

    data <- RAW
    out <- nbp.test(data, data.cl, 1, 2, norm.factors=norm_f_TbT)
    rank_NBPSeq_TbT <- rank(out$p.values)

    #####################################
    ###  Calculating AUC values
    #####################################
    AUC_edgeR_TMM <- AUC(rocdemo.sca(truth=DEG_posi, data=-rank_edgeR_TMM))
    AUC_edgeR_TbT <- AUC(rocdemo.sca(truth=DEG_posi, data=-rank_edgeR_TbT))
    AUC_DESeq_RAW <- AUC(rocdemo.sca(truth=DEG_posi, data=-rank_DESeq_RAW))
    AUC_DESeq_TbT <- AUC(rocdemo.sca(truth=DEG_posi, data=-rank_DESeq_TbT))
    AUC_baySeq_RAW <- AUC(rocdemo.sca(truth=DEG_posi, data=-rank_baySeq_RAW))
    AUC_baySeq_TbT <- AUC(rocdemo.sca(truth=DEG_posi, data=-rank_baySeq_TbT))
    AUC_NBPSeq_RAW <- AUC(rocdemo.sca(truth=DEG_posi, data=-rank_NBPSeq_RAW))
    AUC_NBPSeq_TbT <- AUC(rocdemo.sca(truth=DEG_posi, data=-rank_NBPSeq_TbT))

    AUC_DESeq_TbT2 <- AUC(rocdemo.sca(truth=DEG_posi, data=-rank_DESeq_TbT2))
    AUC_DESeq_RAW2 <- AUC(rocdemo.sca(truth=DEG_posi, data=-rank_DESeq_RAW2))
    AUC_baySeq_RAW2 <- AUC(rocdemo.sca(truth=DEG_posi, data=-rank_baySeq_RAW2))

    #####################################
    ###  Merge results
    #####################################
    tmp <- cbind(i, PDEG, PA,
                 AUC_edgeR_TbT, AUC_edgeR_TMM, 
                 AUC_DESeq_TbT, AUC_DESeq_RAW, 
                 AUC_baySeq_TbT,AUC_baySeq_RAW, 
                 AUC_NBPSeq_TbT, AUC_NBPSeq_RAW,
                 TP, FP, 
                 FN, TN,
                 sensitivity, specificity, accuracy,
                 AUC_DESeq_TbT2, AUC_DESeq_RAW2, AUC_baySeq_RAW2)
    result <- rbind(result, tmp)

    cat(i,date(),"\n")
}

#####################################
###  Output
#####################################
colnames(result) <- c("Trial", "PDEG", "PA",
                      "AUC(edgeR/TbT)", "AUC(edgeR/default)", 
                      "AUC(DESeq/TbT)", "AUC(DESeq/default)", 
                      "AUC(baySeq/TbT)","AUC(baySeq/default)", 
                      "AUC(NBPSeq/TbT)", "AUC(NBPSeq/default)",
                      "number of true positives (TP) for the estimation of DEGs at step2", "false positives (FP)",
                      "false negatives (FN)", "true negatives (TN)",
                      "sensitivity", "specificity", "accuracy",
                      "AUC(DESeq/TbT2)", "AUC(DESeq/default2)", "AUC(baySeq/default2)")
write.table(result, out_f2, sep="\t", append=F, quote=F, row.names=F, col.names=T)
