# Supplementary material for: A normalization strategy for comparing tag count data
Source: Algorithms Mol Biol. 2012 Apr 5;7:5. doi: 10.1186/1748-7188-7-5 (PMC3341196; doi:10.1186/1748-7188-7-5)
Supplement: Additional file 3 — R-code for obtaining simulation results with > 1.2-fold of DEGs. After execution of this R-code with default parameter settings (i.e., rep_num = 100, param1 = c(1.2, 2.0, 0.5),..., and param6 = 090), two output files named "Additional2.png" and "resultNB2_020_090.txt" can be obtained. The former is the same as Additional file 2. The format of the latter output file is essentially the same as the "resultNB_020_090.txt" file obtained by executing Additional file 1. The main difference between the current code and Additional file 1 is in the parameter settings for producing the distributions of DEGs at param1. The parameter values (1.2, 2.0, and 0.5) indicated in param1 are used for the minimum fold-change (= 1.2) and for random sampling of fold-change values from a gamma distribution with shape (= 2.0) and scale (= 0.5) parameters, respectively. [file 1748-7188-7-5-S3.R]

rep_num <- 100
#####################################
###  Parameters for generating simulation data
#####################################
param1 <- c(1.2, 2.0, 0.5)                                       #floor value for the fold-change (=1.2), shape(=2.0), and scale(=0.5) parameters for gamma distribution
param2 <- 3                                                      #Number of samples for group A
param3 <- 3                                                      #Number of samples for group B
param4 <- 20000                                                  #Total number of genes
param5 <- "020"                                                  #percent DEGs among common genes (PDEG)
param6 <- "090"                                                  #percent up regulated (PA)

param_PDEG <- as.numeric(param5)/100
param_PA <- as.numeric(param6)/100
out_f1 <-  "Additional2.png"                                     #output filename
out_f2 <- paste("resultNB2_", param5, "_", param6, ".txt", sep="")#output filename

#####################################
###  Load libraries
#####################################
library(baySeq)
library(edgeR)
library(DESeq)
library(NBPSeq)
library(ROC)
source("http://bioinf.wehi.edu.au/folders/tmm_rnaseq/functions.R")         #R scripts provided by Robinson and Oshlack, Genome Biol., 11:R25, 2010
#source("functions.R")

#####################################
###  Taking empirical distribution of read counts 
###  and those tagwise dispersion values
#####################################
data(arab)
data <- arab
data.cl <- c(rep(1, 3), rep(2, 3))
#RPM <- data
RPM <- sweep(data, 2, 1000000/colSums(data), "*")
RPM_A <- RPM[,data.cl == 1]
RPM_B <- RPM[,data.cl == 2]
RPM_A <- RPM_A[apply(RPM_A, 1, var) > 0,]
RPM_B <- RPM_B[apply(RPM_B, 1, var) > 0,]
MEAN <- c(apply(RPM_A, 1, mean), apply(RPM_B, 1, mean))
VARIANCE <- c(apply(RPM_A, 1, var), apply(RPM_B, 1, var))
DISPERSION <- (VARIANCE - MEAN)/(MEAN*MEAN)
mean_disp_tmp <- cbind(MEAN, DISPERSION)
mean_disp_tmp <- mean_disp_tmp[mean_disp_tmp[,2] > 0,]
hoge <- sample(1:nrow(mean_disp_tmp), param4, replace=TRUE)
mean_disp <- mean_disp_tmp[hoge,]

result <- NULL
for(i in 1:rep_num){
    #####################################
    ###  Generate simulation data
    #####################################
    out <- NULL
    for(j in 1:(param2+param3)){
        out <- cbind(out, rnbinom(n=nrow(mean_disp), mu=mean_disp[,1], size=1/mean_disp[,2]))
    }
    out <- out[(rowSums(out) > 0),]
    mean_A <- apply(out[,1:(param2)], 1, mean)
    mean_B <- apply(out[,(param2+1):(param2+param3)], 1, mean)

    num_DEG_A <- (nrow(out)*param_PDEG*param_PA)         # Producing fold-change vector for sample A
    candidate1 <- mean_A > mean_B                        # Producing fold-change vector for sample A
    candidate2 <- (cumsum(candidate1) <= num_DEG_A)      # Producing fold-change vector for sample A
    DEG_degree_A <- rep(1, nrow(out))                    # Producing fold-change vector for sample A
    DEG_degree_A[(candidate1*candidate2 == 1)] <- param1[1] + rgamma(num_DEG_A, shape=param1[2], scale=param1[3])# Producing fold-change vector for sample A
    outA <- round(out[,1:(param2)]*DEG_degree_A )        # Producing count matrix for sample A

    num_DEG_B <- (nrow(out)*param_PDEG*(1-param_PA))     # Producing fold-change vector for sample B
    candidate1 <- mean_A < mean_B                        # Producing fold-change vector for sample B
    candidate2 <- (cumsum(candidate1) <= num_DEG_B)      # Producing fold-change vector for sample B
    DEG_degree_B <- rep(1, nrow(out))                    # Producing fold-change vector for sample B
    DEG_degree_B[(candidate1*candidate2 == 1)] <- param1[1] + rgamma(num_DEG_B, shape=param1[2], scale=param1[3])# Producing fold-change vector for sample B
    outB <- round(out[,(param2+1):(param2+param3)]*DEG_degree_B)# Producing count matrix for sample B

    data.cl <- c(rep(1, param2), rep(2, param3))
    RAW <- cbind(outA, outB)
    DEG_posi <- (DEG_degree_A*DEG_degree_B > 1)
    nonDEG_posi <- (DEG_degree_A*DEG_degree_B == 1)

    libsizes <- rep(1000000, length(data.cl))
    groups <- list(NDE=rep(1, length(data.cl)), DE=data.cl)

    #####################################
    ###  Generation of RPM data
    #####################################
    data <- RAW
    RPM <- sweep(data, 2, 1000000/colSums(data), "*")

    #####################################
    ###  Generation of TMM-normalized data
    #####################################
    data <- RAW
    d <- DGEList(counts=data, group=data.cl)
    d <- calcNormFactors(d)
    norm_f_TMM <- d$samples$norm.factors
    RPM_TMM <- sweep(RPM, 2, 1/norm_f_TMM, "*")
   
    #####################################
    ###  TbT normalization method
    #####################################
    data <- round(RPM)
    hoge <- new("countData", data=as.matrix(data), replicates=data.cl, libsizes=colSums(data)*norm_f_TMM, groups=groups)
    hoge.NB <- getPriors.NB(hoge, samplesize=2000, estimation="QL", cl=NULL)
    out <- getLikelihoods.NB(hoge.NB, pET="BIC", cl=NULL)
    PDEG <- out@estProps[2]
    rank_bayseq <- rank(-out@posteriors[,2])
    DEGnum <- (nrow(data) * PDEG)

    data <- RPM_TMM                                         # For calculating PA value
    meanA <- log2(apply(data[,data.cl==1], 1, mean))        # For calculating PA value
    meanB <- log2(apply(data[,data.cl==2], 1, mean))        # For calculating PA value
    y_axis <- meanB - meanA                                 # For calculating PA value
    PA <- sum(y_axis[rank_bayseq < DEGnum] < 0)/DEGnum      # For calculating PA value

    obj_DEGn <- (rank_bayseq >= DEGnum)
    data <- RAW[obj_DEGn,]
    d <- DGEList(counts=data, group=data.cl)
    d <- calcNormFactors(d)
    norm_f_TbT_RAW <- 1000000/(colSums(data)*d$samples$norm.factors)
    norm_f_TbT <- d$samples$norm.factors*colSums(data)/colSums(RAW)
    RPM_TbT <- sweep(RPM, 2, 1/norm_f_TbT, "*")

    #####################################
    ###  Summary
    #####################################
    obj_DEGy <- rank_bayseq < DEGnum
    TP <- sum(obj_DEGy*DEG_posi)
    FN <- sum(DEG_posi) - TP
    FP <- sum(obj_DEGy) - TP
    TN <- sum(obj_DEGn) - FN
    sensitivity <- 100*TP/(TP+FN)
    specificity <- 100*TN/(FP+TN)
    accuracy <- 100*(TP+TN)/(TP+FP+FN+TN)
    
    #####################################
    ###  Output M-A plot
    #####################################
    if(i == 1){

    param_yrange <- c(-6, 6)
    param_xrange <- c(0.2, 40000)
    data <- RPM
    meanA <- log2(apply(data[,data.cl==1], 1, mean))
    meanB <- log2(apply(data[,data.cl==2], 1, mean))
    x_axis <- (meanA + meanB)/2
    y_axis <- meanB - meanA
    median_TRUE <- median(y_axis[nonDEG_posi], na.rm=TRUE)

    png(out_f1, width=720, height=360)
    par(mfrow=c(1,2), mar=c(5, 4, 1, 1))
    ###  Left  ###
    plot(x_axis, y_axis, pch=20, cex=0.1, xlim=log2(param_xrange), ylim=param_yrange, xlab="A = (log2(B)+log2(A))/2", ylab="M = log2(B)-log2(A)")
    grid(col="gray", lty="dotted")
    points(x_axis[DEG_posi], y_axis[DEG_posi], col="magenta", pch=20, cex=0.1)
    abline(h=median_TRUE, col="black", lwd=1, lty=1)
    legend("topright", c("DEG", "non-DEG"), col=c("magenta", "black"), pch=19)
    legend("bottomright",
        c(paste("median(non-DEG, RPM data):",sprintf("%4.3f",median_TRUE))
        ),
        col=c("black"),
        lwd=1, lty=c(1))

    ###  Right  ###
    hoge <- log2(apply(RPM_TbT[,data.cl==2], 1, mean)) - log2(apply(RPM_TbT[,data.cl==1], 1, mean))
    median_TbT <- median(hoge[nonDEG_posi], na.rm=TRUE)
    hoge <- log2(apply(RPM_TMM[,data.cl==2], 1, mean)) - log2(apply(RPM_TMM[,data.cl==1], 1, mean))
    median_TMM <- median(hoge[nonDEG_posi], na.rm=TRUE)
    #tmp_norm_f_TbT <- log2(mean(norm_f_TbT[data.cl==2])/mean(norm_f_TbT[data.cl==1]))    
    #tmp_norm_f_TMM <- log2(mean(norm_f_TMM[data.cl==2])/mean(norm_f_TMM[data.cl==1]))  
 
    plot(x_axis, y_axis, pch=20, cex=0.1, xlim=log2(param_xrange), ylim=param_yrange, xlab="A = (log2(B)+log2(A))/2", ylab="M = log2(B)-log2(A)")
    grid(col="gray", lty="dotted")
    points(x_axis[DEG_posi], y_axis[DEG_posi], col="magenta", pch=20, cex=0.1)
    points(x_axis[obj_DEGn], y_axis[obj_DEGn], col="darkgray", pch=20, cex=0.1)

    abline(h=median_TbT, col="black", lwd=1, lty=3)
    abline(h=median_TMM, col="black", lwd=1, lty=2)
    text(10.0, 6.1, paste("PDEG =",sprintf("%4.3f",PDEG)), adj=c(0,1))
    text(10.0, 5.6, paste("PA =",sprintf("%4.3f",PA)), adj=c(0,1))
    legend("bottomright",
       c(paste("median(non-DEG, TbT data):",sprintf("%4.3f",median_TbT)),
         paste("median(non-DEG, TMM data):",sprintf("%4.3f",median_TMM))
       ),
       col="black",
       lwd=1, lty=c(3,2))
    dev.off() 

    }

    #####################################
    ###  Gene ranking by edgeR
    #####################################
    data <- RAW
    d <- DGEList(counts=as.matrix(data), group=data.cl)
    d$samples$norm.factors <- norm_f_TMM
    d <- estimateCommonDisp(d)
    d <- estimateTagwiseDisp(d, prop.used=0.5, grid.length=500)
    out <- exactTest(d)
    rank_edgeR_TMM <- rank(out$table$p.value)

    data <- RAW
    d <- DGEList(counts=as.matrix(data), group=data.cl)
    d$samples$norm.factors <- norm_f_TbT
    d <- estimateCommonDisp(d)
    d <- estimateTagwiseDisp(d, prop.used=0.5, grid.length=500)
    out <- exactTest(d)
    rank_edgeR_TbT <- rank(out$table$p.value)

    #####################################
    ###  Gene ranking by DESeq
    #####################################
    data <- RAW
    cds <- newCountDataSet(data, data.cl)
    cds <- estimateSizeFactors(cds)
    cds <- estimateDispersions(cds, method="per-condition", sharingMode="maximum", fitType="local")
    out <- nbinomTest(cds, 1, 2)
    rank_DESeq_RAW <- rank(out$padj)

    data <- RAW
    cds <- newCountDataSet(data, data.cl)
    sizeFactors(cds) <- colSums(data)*norm_f_TbT
    cds <- estimateDispersions(cds, method="per-condition", sharingMode="maximum", fitType="local")
    out <- nbinomTest(cds, 1, 2)
    rank_DESeq_TbT <- rank(out$padj)

    data <- RAW
    cds <- newCountDataSet(data, data.cl)
    cds <- estimateSizeFactors(cds)
    cds <- estimateDispersions(cds, method="per-condition", sharingMode="maximum", fitType="parametric")
    out <- nbinomTest(cds, 1, 2)
    rank_DESeq_RAW2 <- rank(out$padj)

    data <- RAW
    cds <- newCountDataSet(data, data.cl)
    sizeFactors(cds) <- colSums(data)*norm_f_TbT
    cds <- estimateDispersions(cds, method="per-condition", sharingMode="maximum", fitType="parametric")
    out <- nbinomTest(cds, 1, 2)
    rank_DESeq_TbT2 <- rank(out$padj)

    #####################################
    ###  Gene ranking by baySeq
    #####################################
    data <- round(RPM)
    hoge <- new("countData", data=as.matrix(data), replicates=data.cl, libsizes=colSums(data), groups=groups)
    data1P.NB <- getPriors.NB(hoge, samplesize=2000, estimation="QL", cl=NULL)
    out <- getLikelihoods.NB(data1P.NB, pET="BIC", cl=NULL)
    rank_baySeq_RAW <- rank(-out@posteriors[,2])

    data <- round(RPM)
    hoge <- new("countData", data=as.matrix(data), replicates=data.cl, libsizes=colSums(data)*norm_f_TbT, groups=groups)
    data1P.NB <- getPriors.NB(hoge, samplesize=2000, estimation="QL", cl=NULL)
    out <- getLikelihoods.NB(data1P.NB, pET="BIC", cl=NULL)
    rank_baySeq_TbT <- rank(-out@posteriors[,2])

    data <- RAW
    hoge <- new("countData", data=as.matrix(data), replicates=data.cl, libsizes=colSums(data), groups=groups)
    data1P.NB <- getPriors.NB(hoge, samplesize=2000, estimation="QL", cl=NULL)
    out <- getLikelihoods.NB(data1P.NB, pET="BIC", cl=NULL)
    rank_baySeq_RAW2 <- rank(-out@posteriors[,2])

    #####################################
    ###  Gene ranking by NBPSeq
    #####################################
    data <- RAW
    out <- nbp.test(data, data.cl, 1, 2)
    rank_NBPSeq_RAW <- rank(out$p.values)

    data <- RAW
    out <- nbp.test(data, data.cl, 1, 2, norm.factors=norm_f_TbT)
    rank_NBPSeq_TbT <- rank(out$p.values)

    #####################################
    ###  Calculating AUC values
    #####################################
    AUC_edgeR_TMM <- AUC(rocdemo.sca(truth=DEG_posi, data=-rank_edgeR_TMM))
    AUC_edgeR_TbT <- AUC(rocdemo.sca(truth=DEG_posi, data=-rank_edgeR_TbT))
    AUC_DESeq_RAW <- AUC(rocdemo.sca(truth=DEG_posi, data=-rank_DESeq_RAW))
    AUC_DESeq_TbT <- AUC(rocdemo.sca(truth=DEG_posi, data=-rank_DESeq_TbT))
    AUC_baySeq_RAW <- AUC(rocdemo.sca(truth=DEG_posi, data=-rank_baySeq_RAW))
    AUC_baySeq_TbT <- AUC(rocdemo.sca(truth=DEG_posi, data=-rank_baySeq_TbT))
    AUC_NBPSeq_RAW <- AUC(rocdemo.sca(truth=DEG_posi, data=-rank_NBPSeq_RAW))
    AUC_NBPSeq_TbT <- AUC(rocdemo.sca(truth=DEG_posi, data=-rank_NBPSeq_TbT))

    AUC_DESeq_TbT2 <- AUC(rocdemo.sca(truth=DEG_posi, data=-rank_DESeq_TbT2))
    AUC_DESeq_RAW2 <- AUC(rocdemo.sca(truth=DEG_posi, data=-rank_DESeq_RAW2))
    AUC_baySeq_RAW2 <- AUC(rocdemo.sca(truth=DEG_posi, data=-rank_baySeq_RAW2))

    #####################################
    ###  Merge results
    #####################################
    tmp <- cbind(i, PDEG, PA,
                 AUC_edgeR_TbT, AUC_edgeR_TMM, 
                 AUC_DESeq_TbT, AUC_DESeq_RAW, 
                 AUC_baySeq_TbT,AUC_baySeq_RAW, 
                 AUC_NBPSeq_TbT, AUC_NBPSeq_RAW,
                 TP, FP, 
                 FN, TN,
                 sensitivity, specificity, accuracy,
                 AUC_DESeq_TbT2, AUC_DESeq_RAW2, AUC_baySeq_RAW2)
    result <- rbind(result, tmp)

    cat(i,date(),"\n")
}

#####################################
###  Output
#####################################
colnames(result) <- c("Trial", "PDEG", "PA",
                      "AUC(edgeR/TbT)", "AUC(edgeR/default)", 
                      "AUC(DESeq/TbT)", "AUC(DESeq/default)", 
                      "AUC(baySeq/TbT)","AUC(baySeq/default)", 
                      "AUC(NBPSeq/TbT)", "AUC(NBPSeq/default)",
                      "number of true positives (TP) for the estimation of DEGs at step2", "false positives (FP)",
                      "false negatives (FN)", "true negatives (TN)",
                      "sensitivity", "specificity", "accuracy",
                      "AUC(DESeq/TbT2)", "AUC(DESeq/default2)", "AUC(baySeq/default2)")
write.table(result, out_f2, sep="\t", append=F, quote=F, row.names=F, col.names=T)
