# Supplementary material for: A normalization strategy for comparing tag count data
Source: Algorithms Mol Biol. 2012 Apr 5;7:5. doi: 10.1186/1748-7188-7-5 (PMC3341196; doi:10.1186/1748-7188-7-5)
Supplement: Additional file 4 — R-code for obtaining raw results shown in Figure 3. After execution of this R-code with default parameter settings (i.e., rep_num = 100, param1 = 4,..., and param7 = 5000), four output files named "iteration0_020_090.txt", "iteration1_020_090.txt", "iteration2_020_090.txt", and "iteration3_020_090.txt" can be obtained. The box plots for Default, First, Second, and Third shown in Figure 3 are produced using values in two columns (named "accuracy" and "AUC(edgeR/TbT)") in the first, second, third, and fourth file, respectively. The p-values were calculated based on the Wilcoxon rank sum test. [file 1748-7188-7-5-S4.R]

rep_num <- 100
#####################################
###  Parameters for generating simulation data
#####################################
param1 <- 4                                                      #Degree of differential expression(fold-change)
param2 <- 3                                                      #Number of samples for group A
param3 <- 3                                                      #Number of samples for group B
param4 <- 20000                                                  #Total number of genes
param5 <- "020"                                                  #percent DEGs among common genes (PDEG)
param6 <- "090"                                                  #percent up regulated (PA)
param7 <- 5000                                                   #Number of bootstrap resampling in baySeq

param_PDEG <- as.numeric(param5)/100
param_PA <- as.numeric(param6)/100
out_f0 <- paste("iteration0_", param5, "_", param6, ".txt", sep="")#output filename
out_f1 <- paste("iteration1_", param5, "_", param6, ".txt", sep="")#output filename
out_f2 <- paste("iteration2_", param5, "_", param6, ".txt", sep="")#output filename
out_f3 <- paste("iteration3_", param5, "_", param6, ".txt", sep="")#output filename

#####################################
###  Load libraries
#####################################
library(baySeq)
library(edgeR)
library(DESeq)
library(NBPSeq)
library(ROC)
source("http://bioinf.wehi.edu.au/folders/tmm_rnaseq/functions.R")         #R scripts provided by Robinson and Oshlack, Genome Biol., 11:R25, 2010
#source("functions.R")

#####################################
###  Taking empirical distribution of read counts
#####################################
data(arab)
data <- arab
data.cl <- c(rep(1, 3), rep(2, 3))
#RPM <- data
RPM <- sweep(data, 2, 1000000/colSums(data), "*")
RPM_A <- RPM[,data.cl == 1]
RPM_B <- RPM[,data.cl == 2]
RPM_A <- RPM_A[apply(RPM_A, 1, var) > 0,]
RPM_B <- RPM_B[apply(RPM_B, 1, var) > 0,]
MEAN <- c(apply(RPM_A, 1, mean), apply(RPM_B, 1, mean))
VARIANCE <- c(apply(RPM_A, 1, var), apply(RPM_B, 1, var))
DISPERSION <- (VARIANCE - MEAN)/(MEAN*MEAN)
mean_disp_tmp <- cbind(MEAN, DISPERSION)
mean_disp_tmp <- mean_disp_tmp[mean_disp_tmp[,2] > 0,]
hoge <- sample(1:nrow(mean_disp_tmp), param4, replace=TRUE)
mean_disp <- mean_disp_tmp[hoge,]

mu <- mean_disp[,1]
DEG_degree_A <- rep(1, param4)
DEG_degree_A[1:(param4*param_PDEG*param_PA)] <- param1
mu_A <- mu*DEG_degree_A
DEG_degree_B <- rep(1, param4)
DEG_degree_B[(param4*param_PDEG*param_PA+1):(param4*param_PDEG)] <- param1
mu_B <- mu*DEG_degree_B
DEG_posi_org <- (DEG_degree_A*DEG_degree_B) > 1
nonDEG_posi_org <- (DEG_degree_A*DEG_degree_B) == 1

iteration0 <- NULL
iteration1 <- NULL
iteration2 <- NULL
iteration3 <- NULL
for(i in 1:rep_num){
    #####################################
    ###  Generate simulation data
    #####################################
    outA <- NULL
    for(j in 1:param2){
        outA <- cbind(outA, rnbinom(n=length(mu_A), mu=mu_A, size=1/mean_disp[,2]))
    }
    outB <- NULL
    for(j in 1:param3){
        outB <- cbind(outB, rnbinom(n=length(mu_B), mu=mu_B, size=1/mean_disp[,2]))
    }
    data.cl <- c(rep(1, param2), rep(2, param3))
    RAW <- cbind(outA, outB)
    obj <- rowSums(RAW) > 0
    RAW <- RAW[obj,]
    DEG_posi <- DEG_posi_org[obj]
    nonDEG_posi <- nonDEG_posi_org[obj]

    libsizes <- rep(1000000, length(data.cl))
    groups <- list(NDE=rep(1, length(data.cl)), DE=data.cl)

    #####################################
    ###  Generation of RPM data
    #####################################
    data <- RAW
    RPM <- sweep(data, 2, 1000000/colSums(data), "*")

    #####################################
    ###  Generation of TMM-normalized data
    #####################################
    data <- RAW
    d <- DGEList(counts=data, group=data.cl)
    d <- calcNormFactors(d)
    norm_f_TMM <- d$samples$norm.factors
    RPM_TMM <- sweep(RPM, 2, 1/norm_f_TMM, "*")
   
    #####################################
    ###  TbT normalization method (default TbT procedure)
    #####################################
    normalization_factor <- norm_f_TMM
    data <- round(RPM)
    hoge <- new("countData", data=as.matrix(data), replicates=data.cl, libsizes=colSums(data)*normalization_factor, groups=groups)
    hoge.NB <- getPriors.NB(hoge, samplesize=param7, estimation="QL", cl=NULL)
    out <- getLikelihoods.NB(hoge.NB, pET="BIC", cl=NULL)
    PDEG <- out@estProps[2]
    rank_bayseq <- rank(-out@posteriors[,2])
    DEGnum <- (nrow(data) * PDEG)

    data <- RPM_TMM                                         # For calculating PA value
    meanA <- log2(apply(data[,data.cl==1], 1, mean))        # For calculating PA value
    meanB <- log2(apply(data[,data.cl==2], 1, mean))        # For calculating PA value
    y_axis <- meanB - meanA                                 # For calculating PA value
    PA <- sum(y_axis[rank_bayseq < DEGnum] < 0)/DEGnum      # For calculating PA value

    obj_DEGn <- (rank_bayseq >= DEGnum)
    data <- RAW[obj_DEGn,]
    d <- DGEList(counts=data, group=data.cl)
    d <- calcNormFactors(d)
    norm_f_TbT_RAW <- 1000000/(colSums(data)*d$samples$norm.factors)
    norm_f_TbT <- d$samples$norm.factors*colSums(data)/colSums(RAW)

    obj_DEGy <- rank_bayseq < DEGnum
    TP <- sum(obj_DEGy*DEG_posi)
    FN <- sum(DEG_posi) - TP
    FP <- sum(obj_DEGy) - TP
    TN <- sum(obj_DEGn) - FN
    sensitivity <- 100*TP/(TP+FN)
    specificity <- 100*TN/(FP+TN)
    accuracy <- 100*(TP+TN)/(TP+FP+FN+TN)

    #####################################
    ###  Gene ranking by edgeR, DESeq, baySeq, and NBPSeq 
    ###  default TbT procedure
    #####################################
    data <- RAW
    d <- DGEList(counts=as.matrix(data), group=data.cl)
    d$samples$norm.factors <- norm_f_TbT
    d <- estimateCommonDisp(d)
    d <- estimateTagwiseDisp(d, prop.used=0.5, grid.length=500)
    out <- exactTest(d)
    rank_edgeR_TbT <- rank(out$table$p.value)

    data <- RAW
    cds <- newCountDataSet(data, data.cl)
    sizeFactors(cds) <- colSums(data)*norm_f_TbT
    cds <- estimateDispersions(cds, method="per-condition", sharingMode="maximum", fitType="local")
    out <- nbinomTest(cds, 1, 2)
    rank_DESeq_TbT <- rank(out$padj)

    data <- round(RPM)
    hoge <- new("countData", data=as.matrix(data), replicates=data.cl, libsizes=colSums(data)*norm_f_TbT, groups=groups)
    data1P.NB <- getPriors.NB(hoge, samplesize=param7, estimation="QL", cl=NULL)
    out <- getLikelihoods.NB(data1P.NB, pET="BIC", cl=NULL)
    rank_baySeq_TbT <- rank(-out@posteriors[,2])

    data <- RAW
    out <- nbp.test(data, data.cl, 1, 2, norm.factors=norm_f_TbT)
    rank_NBPSeq_TbT <- rank(out$p.values) 

    AUC_edgeR_TbT <- AUC(rocdemo.sca(truth=DEG_posi, data=-rank_edgeR_TbT))
    AUC_DESeq_TbT <- AUC(rocdemo.sca(truth=DEG_posi, data=-rank_DESeq_TbT))
    AUC_baySeq_TbT <- AUC(rocdemo.sca(truth=DEG_posi, data=-rank_baySeq_TbT))
    AUC_NBPSeq_TbT <- AUC(rocdemo.sca(truth=DEG_posi, data=-rank_NBPSeq_TbT))

    tmp <- cbind(i, PDEG, PA, AUC_edgeR_TbT, AUC_DESeq_TbT, AUC_baySeq_TbT, AUC_NBPSeq_TbT,
                 TP, FP, FN, TN, sensitivity, specificity, accuracy)
    iteration0 <- rbind(iteration0, tmp)
    cat(i, "iteration0", date(),"\n")

    TP0 <- TP
    FP0 <- FP
    FN0 <- FN
    TN0 <- TN
    sensitivity0 <- sensitivity
    specificity0 <- specificity
    accuracy0 <- accuracy
    PDEG0 <- PDEG
    PA0 <- PA
    norm_f_TbT0 <- norm_f_TbT
    AUC_edgeR_TbT0 <- AUC_edgeR_TbT
    AUC_DESeq_TbT0 <- AUC_DESeq_TbT
    AUC_baySeq_TbT0 <- AUC_baySeq_TbT
    AUC_NBPSeq_TbT0 <- AUC_NBPSeq_TbT

    #####################################
    ###  TbT normalization method (1st iteration)
    #####################################
    normalization_factor <- norm_f_TbT0
    data <- round(RPM)
    hoge <- new("countData", data=as.matrix(data), replicates=data.cl, libsizes=colSums(data)*normalization_factor, groups=groups)
    hoge.NB <- getPriors.NB(hoge, samplesize=param7, estimation="QL", cl=NULL)
    out <- getLikelihoods.NB(hoge.NB, pET="BIC", cl=NULL)
    PDEG <- out@estProps[2]
    rank_bayseq <- rank(-out@posteriors[,2])
    DEGnum <- (nrow(data) * PDEG)

    data <- RPM_TMM                                         # For calculating PA value
    meanA <- log2(apply(data[,data.cl==1], 1, mean))        # For calculating PA value
    meanB <- log2(apply(data[,data.cl==2], 1, mean))        # For calculating PA value
    y_axis <- meanB - meanA                                 # For calculating PA value
    PA <- sum(y_axis[rank_bayseq < DEGnum] < 0)/DEGnum      # For calculating PA value

    obj_DEGn <- (rank_bayseq >= DEGnum)
    data <- RAW[obj_DEGn,]
    d <- DGEList(counts=data, group=data.cl)
    d <- calcNormFactors(d)
    norm_f_TbT_RAW <- 1000000/(colSums(data)*d$samples$norm.factors)
    norm_f_TbT <- d$samples$norm.factors*colSums(data)/colSums(RAW)

    obj_DEGy <- rank_bayseq < DEGnum
    TP <- sum(obj_DEGy*DEG_posi)
    FN <- sum(DEG_posi) - TP
    FP <- sum(obj_DEGy) - TP
    TN <- sum(obj_DEGn) - FN
    sensitivity <- 100*TP/(TP+FN)
    specificity <- 100*TN/(FP+TN)
    accuracy <- 100*(TP+TN)/(TP+FP+FN+TN)

    #####################################
    ###  Gene ranking by edgeR, DESeq, baySeq, and NBPSeq 
    ###  1st iteration
    #####################################
    data <- RAW
    d <- DGEList(counts=as.matrix(data), group=data.cl)
    d$samples$norm.factors <- norm_f_TbT
    d <- estimateCommonDisp(d)
    d <- estimateTagwiseDisp(d, prop.used=0.5, grid.length=500)
    out <- exactTest(d)
    rank_edgeR_TbT <- rank(out$table$p.value)

    data <- RAW
    cds <- newCountDataSet(data, data.cl)
    sizeFactors(cds) <- colSums(data)*norm_f_TbT
    cds <- estimateDispersions(cds, method="per-condition", sharingMode="maximum", fitType="local")
    out <- nbinomTest(cds, 1, 2)
    rank_DESeq_TbT <- rank(out$padj)

    data <- round(RPM)
    hoge <- new("countData", data=as.matrix(data), replicates=data.cl, libsizes=colSums(data)*norm_f_TbT, groups=groups)
    data1P.NB <- getPriors.NB(hoge, samplesize=param7, estimation="QL", cl=NULL)
    out <- getLikelihoods.NB(data1P.NB, pET="BIC", cl=NULL)
    rank_baySeq_TbT <- rank(-out@posteriors[,2])

    data <- RAW
    out <- nbp.test(data, data.cl, 1, 2, norm.factors=norm_f_TbT)
    rank_NBPSeq_TbT <- rank(out$p.values) 

    AUC_edgeR_TbT <- AUC(rocdemo.sca(truth=DEG_posi, data=-rank_edgeR_TbT))
    AUC_DESeq_TbT <- AUC(rocdemo.sca(truth=DEG_posi, data=-rank_DESeq_TbT))
    AUC_baySeq_TbT <- AUC(rocdemo.sca(truth=DEG_posi, data=-rank_baySeq_TbT))
    AUC_NBPSeq_TbT <- AUC(rocdemo.sca(truth=DEG_posi, data=-rank_NBPSeq_TbT))

    tmp <- cbind(i, PDEG, PA, AUC_edgeR_TbT, AUC_DESeq_TbT, AUC_baySeq_TbT, AUC_NBPSeq_TbT,
                 TP, FP, FN, TN, sensitivity, specificity, accuracy)
    iteration1 <- rbind(iteration1, tmp)
    cat(i, "iteration1", date(),"\n")

    TP1 <- TP
    FP1 <- FP
    FN1 <- FN
    TN1 <- TN
    sensitivity1 <- sensitivity
    specificity1 <- specificity
    accuracy1 <- accuracy
    PDEG1 <- PDEG
    PA1 <- PA
    norm_f_TbT1 <- norm_f_TbT
    AUC_edgeR_TbT1 <- AUC_edgeR_TbT
    AUC_DESeq_TbT1 <- AUC_DESeq_TbT
    AUC_baySeq_TbT1 <- AUC_baySeq_TbT
    AUC_NBPSeq_TbT1 <- AUC_NBPSeq_TbT

    #####################################
    ###  TbT normalization method (2nd iteration)
    #####################################
    normalization_factor <- norm_f_TbT1
    data <- round(RPM)
    hoge <- new("countData", data=as.matrix(data), replicates=data.cl, libsizes=colSums(data)*normalization_factor, groups=groups)
    hoge.NB <- getPriors.NB(hoge, samplesize=param7, estimation="QL", cl=NULL)
    out <- getLikelihoods.NB(hoge.NB, pET="BIC", cl=NULL)
    PDEG <- out@estProps[2]
    rank_bayseq <- rank(-out@posteriors[,2])
    DEGnum <- (nrow(data) * PDEG)

    data <- RPM_TMM                                         # For calculating PA value
    meanA <- log2(apply(data[,data.cl==1], 1, mean))        # For calculating PA value
    meanB <- log2(apply(data[,data.cl==2], 1, mean))        # For calculating PA value
    y_axis <- meanB - meanA                                 # For calculating PA value
    PA <- sum(y_axis[rank_bayseq < DEGnum] < 0)/DEGnum      # For calculating PA value

    obj_DEGn <- (rank_bayseq >= DEGnum)
    data <- RAW[obj_DEGn,]
    d <- DGEList(counts=data, group=data.cl)
    d <- calcNormFactors(d)
    norm_f_TbT_RAW <- 1000000/(colSums(data)*d$samples$norm.factors)
    norm_f_TbT <- d$samples$norm.factors*colSums(data)/colSums(RAW)

    obj_DEGy <- rank_bayseq < DEGnum
    TP <- sum(obj_DEGy*DEG_posi)
    FN <- sum(DEG_posi) - TP
    FP <- sum(obj_DEGy) - TP
    TN <- sum(obj_DEGn) - FN
    sensitivity <- 100*TP/(TP+FN)
    specificity <- 100*TN/(FP+TN)
    accuracy <- 100*(TP+TN)/(TP+FP+FN+TN)

    #####################################
    ###  Gene ranking by edgeR, DESeq, baySeq, and NBPSeq 
    ###  2nd iteration
    #####################################
    data <- RAW
    d <- DGEList(counts=as.matrix(data), group=data.cl)
    d$samples$norm.factors <- norm_f_TbT
    d <- estimateCommonDisp(d)
    d <- estimateTagwiseDisp(d, prop.used=0.5, grid.length=500)
    out <- exactTest(d)
    rank_edgeR_TbT <- rank(out$table$p.value)

    data <- RAW
    cds <- newCountDataSet(data, data.cl)
    sizeFactors(cds) <- colSums(data)*norm_f_TbT
    cds <- estimateDispersions(cds, method="per-condition", sharingMode="maximum", fitType="local")
    out <- nbinomTest(cds, 1, 2)
    rank_DESeq_TbT <- rank(out$padj)

    data <- round(RPM)
    hoge <- new("countData", data=as.matrix(data), replicates=data.cl, libsizes=colSums(data)*norm_f_TbT, groups=groups)
    data1P.NB <- getPriors.NB(hoge, samplesize=param7, estimation="QL", cl=NULL)
    out <- getLikelihoods.NB(data1P.NB, pET="BIC", cl=NULL)
    rank_baySeq_TbT <- rank(-out@posteriors[,2])

    data <- RAW
    out <- nbp.test(data, data.cl, 1, 2, norm.factors=norm_f_TbT)
    rank_NBPSeq_TbT <- rank(out$p.values) 

    AUC_edgeR_TbT <- AUC(rocdemo.sca(truth=DEG_posi, data=-rank_edgeR_TbT))
    AUC_DESeq_TbT <- AUC(rocdemo.sca(truth=DEG_posi, data=-rank_DESeq_TbT))
    AUC_baySeq_TbT <- AUC(rocdemo.sca(truth=DEG_posi, data=-rank_baySeq_TbT))
    AUC_NBPSeq_TbT <- AUC(rocdemo.sca(truth=DEG_posi, data=-rank_NBPSeq_TbT))

    tmp <- cbind(i, PDEG, PA, AUC_edgeR_TbT, AUC_DESeq_TbT, AUC_baySeq_TbT, AUC_NBPSeq_TbT,
                 TP, FP, FN, TN, sensitivity, specificity, accuracy)
    iteration2 <- rbind(iteration2, tmp)
    cat(i, "iteration2", date(),"\n")

    TP2 <- TP
    FP2 <- FP
    FN2 <- FN
    TN2 <- TN
    sensitivity2 <- sensitivity
    specificity2 <- specificity
    accuracy2 <- accuracy
    PDEG2 <- PDEG
    PA2 <- PA
    norm_f_TbT2 <- norm_f_TbT
    AUC_edgeR_TbT2 <- AUC_edgeR_TbT
    AUC_DESeq_TbT2 <- AUC_DESeq_TbT
    AUC_baySeq_TbT2 <- AUC_baySeq_TbT
    AUC_NBPSeq_TbT2 <- AUC_NBPSeq_TbT

    #####################################
    ###  TbT normalization method (3rd iteration)
    #####################################
    normalization_factor <- norm_f_TbT2
    data <- round(RPM)
    hoge <- new("countData", data=as.matrix(data), replicates=data.cl, libsizes=colSums(data)*normalization_factor, groups=groups)
    hoge.NB <- getPriors.NB(hoge, samplesize=param7, estimation="QL", cl=NULL)
    out <- getLikelihoods.NB(hoge.NB, pET="BIC", cl=NULL)
    PDEG <- out@estProps[2]
    rank_bayseq <- rank(-out@posteriors[,2])
    DEGnum <- (nrow(data) * PDEG)

    data <- RPM_TMM                                         # For calculating PA value
    meanA <- log2(apply(data[,data.cl==1], 1, mean))        # For calculating PA value
    meanB <- log2(apply(data[,data.cl==2], 1, mean))        # For calculating PA value
    y_axis <- meanB - meanA                                 # For calculating PA value
    PA <- sum(y_axis[rank_bayseq < DEGnum] < 0)/DEGnum      # For calculating PA value

    obj_DEGn <- (rank_bayseq >= DEGnum)
    data <- RAW[obj_DEGn,]
    d <- DGEList(counts=data, group=data.cl)
    d <- calcNormFactors(d)
    norm_f_TbT_RAW <- 1000000/(colSums(data)*d$samples$norm.factors)
    norm_f_TbT <- d$samples$norm.factors*colSums(data)/colSums(RAW)

    obj_DEGy <- rank_bayseq < DEGnum
    TP <- sum(obj_DEGy*DEG_posi)
    FN <- sum(DEG_posi) - TP
    FP <- sum(obj_DEGy) - TP
    TN <- sum(obj_DEGn) - FN
    sensitivity <- 100*TP/(TP+FN)
    specificity <- 100*TN/(FP+TN)
    accuracy <- 100*(TP+TN)/(TP+FP+FN+TN)

    #####################################
    ###  Gene ranking by edgeR, DESeq, baySeq, and NBPSeq 
    ###  3rd iteration
    #####################################
    data <- RAW
    d <- DGEList(counts=as.matrix(data), group=data.cl)
    d$samples$norm.factors <- norm_f_TbT
    d <- estimateCommonDisp(d)
    d <- estimateTagwiseDisp(d, prop.used=0.5, grid.length=500)
    out <- exactTest(d)
    rank_edgeR_TbT <- rank(out$table$p.value)

    data <- RAW
    cds <- newCountDataSet(data, data.cl)
    sizeFactors(cds) <- colSums(data)*norm_f_TbT
    cds <- estimateDispersions(cds, method="per-condition", sharingMode="maximum", fitType="local")
    out <- nbinomTest(cds, 1, 2)
    rank_DESeq_TbT <- rank(out$padj)

    data <- round(RPM)
    hoge <- new("countData", data=as.matrix(data), replicates=data.cl, libsizes=colSums(data)*norm_f_TbT, groups=groups)
    data1P.NB <- getPriors.NB(hoge, samplesize=param7, estimation="QL", cl=NULL)
    out <- getLikelihoods.NB(data1P.NB, pET="BIC", cl=NULL)
    rank_baySeq_TbT <- rank(-out@posteriors[,2])

    data <- RAW
    out <- nbp.test(data, data.cl, 1, 2, norm.factors=norm_f_TbT)
    rank_NBPSeq_TbT <- rank(out$p.values) 

    AUC_edgeR_TbT <- AUC(rocdemo.sca(truth=DEG_posi, data=-rank_edgeR_TbT))
    AUC_DESeq_TbT <- AUC(rocdemo.sca(truth=DEG_posi, data=-rank_DESeq_TbT))
    AUC_baySeq_TbT <- AUC(rocdemo.sca(truth=DEG_posi, data=-rank_baySeq_TbT))
    AUC_NBPSeq_TbT <- AUC(rocdemo.sca(truth=DEG_posi, data=-rank_NBPSeq_TbT))

    tmp <- cbind(i, PDEG, PA, AUC_edgeR_TbT, AUC_DESeq_TbT, AUC_baySeq_TbT, AUC_NBPSeq_TbT,
                 TP, FP, FN, TN, sensitivity, specificity, accuracy)
    iteration3 <- rbind(iteration3, tmp)
    cat(i, "iteration3", date(),"\n")

    TP3 <- TP
    FP3 <- FP
    FN3 <- FN
    TN3 <- TN
    sensitivity3 <- sensitivity
    specificity3 <- specificity
    accuracy3 <- accuracy
    PDEG3 <- PDEG
    PA3 <- PA
    norm_f_TbT3 <- norm_f_TbT
    AUC_edgeR_TbT3 <- AUC_edgeR_TbT
    AUC_DESeq_TbT3 <- AUC_DESeq_TbT
    AUC_baySeq_TbT3 <- AUC_baySeq_TbT
    AUC_NBPSeq_TbT3 <- AUC_NBPSeq_TbT

}

#####################################
###  Output
#####################################
hoge <- c("Trial", "PDEG", "PA",
          "AUC(edgeR/TbT)", "AUC(DESeq/TbT)", "AUC(baySeq/TbT)", "AUC(NBPSeq/TbT)",
          "number of true positives (TP) for the estimation of DEGs at step2", "false positives (FP)",
          "false negatives (FN)", "true negatives (TN)",
          "sensitivity", "specificity", "accuracy")
colnames(iteration0) <- hoge
colnames(iteration1) <- hoge
colnames(iteration2) <- hoge
colnames(iteration3) <- hoge

write.table(iteration0, out_f0, sep="\t", append=F, quote=F, row.names=F, col.names=T)
write.table(iteration1, out_f1, sep="\t", append=F, quote=F, row.names=F, col.names=T)
write.table(iteration2, out_f2, sep="\t", append=F, quote=F, row.names=F, col.names=T)
write.table(iteration3, out_f3, sep="\t", append=F, quote=F, row.names=F, col.names=T)
