# Supplementary material for: A normalization strategy for comparing tag count data
Source: Algorithms Mol Biol. 2012 Apr 5;7:5. doi: 10.1186/1748-7188-7-5 (PMC3341196; doi:10.1186/1748-7188-7-5)
Supplement: Additional file 5 — R-code for producing Figure 4and AUC values for individual combinations. We obtained an input file (named "rdr6_wt.RData") from Dr. T.J. Hardcastle (the corresponding author of Ref. [18]). After execution of this R-code, three output files (arbitrarily named "Fig4a.png", "Fig4b.png", and "AUCvalue_Fig4b.txt") can be obtained. [file 1748-7188-7-5-S5.R]

#set.seed(999)

library(baySeq)
library(DEGseq)
library(DESeq)
library(edgeR)
library(NBPSeq)
library(ROC)

out_f1 <- "AUCvalue_Fig4b.txt"       #output filename
out_f2 <- "Fig4a.png"                 #output filename
out_f3 <- "Fig4b.png"       #output filename
col_edgeR <- "black"
col_DESeq <- "orchid"
col_baySeq <- "red"
col_NBPSeq <- "green"
col_DEGseq <- "darkgoldenrod1"
samplesize <- 10000

#####################################
###  Hardcastle and kelly, BMC Bioinformatics, 2010 data
#####################################
load("rdr6_wt.RData")
RAW <- as.matrix(cD@data)
rownames(RAW) <- 1:nrow(RAW)
colnames(RAW) <- c("WT1", "WT2", "rdr1", "rdr2")
data.cl <- cD@groups[[2]]
DEG_posi <- cD@annotation$TP
#tag_length <- nchar(cD@annotation$tag)

libsizes <- rep(1000000, length(data.cl))
groups <- cD@groups

#####################################
###  Generation of RPM data
#####################################
data <- RAW
RPM <- sweep(data, 2, 1000000/colSums(data), "*")

#####################################
###  Generation of TMM-normalized data
#####################################
data <- RAW
d <- DGEList(counts=data, group=data.cl, lib.size=colSums(data))
d <- calcNormFactors(d)
norm_f_TMM <- d$samples$norm.factors
RPM_TMM <- sweep(RPM, 2, 1/norm_f_TMM, "*")

#####################################
###  TbT normalization method
#####################################
data <- round(RPM)
hoge <- new("countData", data=as.matrix(data), replicates=data.cl, libsizes=colSums(data)*norm_f_TMM, groups=groups)
hoge.NB <- getPriors.NB(hoge, samplesize=samplesize, estimation="QL", cl=NULL)
out <- getLikelihoods.NB(hoge.NB, pET="BIC", cl=NULL)
PDEG <- out@estProps[2]
rank_bayseq <- rank(-out@posteriors[,2])
DEGnum <- (nrow(data) * PDEG)

data <- RPM_TMM                                         # For calculating PA value
meanA <- log2(apply(data[,data.cl==1], 1, mean))        # For calculating PA value
meanB <- log2(apply(data[,data.cl==2], 1, mean))        # For calculating PA value
y_axis <- meanB - meanA                                 # For calculating PA value
PA <- sum(y_axis[rank_bayseq < DEGnum] < 0)/DEGnum      # For calculating PA value

obj_DEGn <- (rank_bayseq >= DEGnum)
data <- RAW[obj_DEGn,]
d <- DGEList(counts=data, group=data.cl)
d <- calcNormFactors(d)
norm_f_TbT_RAW <- 1000000/(colSums(data)*d$samples$norm.factors)
norm_f_TbT <- d$samples$norm.factors*colSums(data)/colSums(RAW)
RPM_TbT <- sweep(RPM, 2, 1/norm_f_TbT, "*")

#####################################
###  Summary
#####################################
obj_DEGy <- rank_bayseq < DEGnum
TP <- sum(obj_DEGy*DEG_posi)
FN <- sum(DEG_posi) - TP
FP <- sum(obj_DEGy) - TP
TN <- sum(obj_DEGn) - FN
sensitivity <- 100*TP/(TP+FN)
specificity <- 100*TN/(FP+TN)
accuracy <- 100*(TP+TN)/(TP+FP+FN+TN)

#####################################
###  Gene ranking by edgeR
#####################################
data <- RAW
d <- DGEList(counts=as.matrix(data), group=data.cl)
d$samples$norm.factors <- norm_f_TMM
d <- estimateCommonDisp(d)
d <- estimateTagwiseDisp(d, prop.used=0.5, grid.length=500)
out <- exactTest(d)
rank_edgeR_TMM <- rank(out$table$p.value)

data <- RAW
d <- DGEList(counts=as.matrix(data), group=data.cl)
d$samples$norm.factors <- norm_f_TbT
d <- estimateCommonDisp(d)
d <- estimateTagwiseDisp(d, prop.used=0.5, grid.length=500)
out <- exactTest(d)
rank_edgeR_TbT <- rank(out$table$p.value)

#####################################
###  Gene ranking by DESeq
#####################################
data <- RAW
cds <- newCountDataSet(data, data.cl)
cds <- estimateSizeFactors(cds)
cds <- estimateDispersions(cds, method="per-condition", sharingMode="maximum", fitType="local")
out <- nbinomTest(cds, 1, 2)
rank_DESeq_RAW <- rank(out$padj)

data <- RAW
cds <- newCountDataSet(data, data.cl)
sizeFactors(cds) <- colSums(data)*norm_f_TbT
cds <- estimateDispersions(cds, method="per-condition", sharingMode="maximum", fitType="local")
out <- nbinomTest(cds, 1, 2)
rank_DESeq_TbT <- rank(out$padj)

#####################################
###  Gene ranking by baySeq
#####################################
data <- round(RPM)
hoge <- new("countData", data=as.matrix(data), replicates=data.cl, libsizes=colSums(data), groups=groups)
data1P.NB <- getPriors.NB(hoge, samplesize=samplesize, estimation="QL", cl=NULL)
out <- getLikelihoods.NB(data1P.NB, pET="BIC", cl=NULL)
rank_baySeq_RAW <- rank(-out@posteriors[,2])

data <- round(RPM)
hoge <- new("countData", data=as.matrix(data), replicates=data.cl, libsizes=colSums(data)*norm_f_TbT, groups=groups)
data1P.NB <- getPriors.NB(hoge, samplesize=samplesize, estimation="QL", cl=NULL)
out <- getLikelihoods.NB(data1P.NB, pET="BIC", cl=NULL)
rank_baySeq_TbT <- rank(-out@posteriors[,2])

#####################################
###  Gene ranking by NBPSeq
#####################################
data <- RAW
out <- nbp.test(data, data.cl, 1, 2)
rank_NBPSeq_RAW <- rank(out$p.values)

data <- RAW
out <- nbp.test(data, data.cl, 1, 2, norm.factors=norm_f_TbT)
rank_NBPSeq_TbT <- rank(out$p.values)

#####################################
###  Gene ranking by DEGseq
#####################################
data <- RAW
data_A <- as.matrix(cbind(rownames(data), data[,data.cl==1]))
data_B <- as.matrix(cbind(rownames(data), data[,data.cl==2]))
#DEGexp(geneExpMatrix1=data_A, geneCol1=1, expCol1=c(2,3), groupLabel1="A",
#geneExpMatrix2=data_B, geneCol2=1, expCol2=c(2,3), groupLabel2="B",
#method="MARS", outputDir=getwd())
tmp <- read.table("output_score.txt", header=TRUE, row.names=1, sep="\t", quote="")
out <- tmp[,1:(ncol(tmp)-1)]
out <- out[data_A[,1],]
rank_DEGseq_RAW <- rank(-abs(out[,5]))

#####################################
###  Calculating AUC values
#####################################
AUC_edgeR_TMM <- AUC(rocdemo.sca(truth=DEG_posi, data=-rank_edgeR_TMM))
AUC_edgeR_TbT <- AUC(rocdemo.sca(truth=DEG_posi, data=-rank_edgeR_TbT))
AUC_DESeq_RAW <- AUC(rocdemo.sca(truth=DEG_posi, data=-rank_DESeq_RAW))
AUC_DESeq_TbT <- AUC(rocdemo.sca(truth=DEG_posi, data=-rank_DESeq_TbT))
AUC_baySeq_RAW <- AUC(rocdemo.sca(truth=DEG_posi, data=-rank_baySeq_RAW))
AUC_baySeq_TbT <- AUC(rocdemo.sca(truth=DEG_posi, data=-rank_baySeq_TbT))
AUC_NBPSeq_RAW <- AUC(rocdemo.sca(truth=DEG_posi, data=-rank_NBPSeq_RAW))
AUC_NBPSeq_TbT <- AUC(rocdemo.sca(truth=DEG_posi, data=-rank_NBPSeq_TbT))
AUC_DEGseq_RAW <- AUC(rocdemo.sca(truth=DEG_posi, data=-rank_DEGseq_RAW))

tmp <- NULL
tmp <- rbind(tmp, c("PDEG", PDEG))
tmp <- rbind(tmp, c("PA", PA))
tmp <- rbind(tmp, c("AUC(edgeR/TbT)", AUC_edgeR_TbT))
tmp <- rbind(tmp, c("AUC(edgeR/default)", AUC_edgeR_TMM))
tmp <- rbind(tmp, c("AUC(DESeq/TbT)", AUC_DESeq_TbT))
tmp <- rbind(tmp, c("AUC(DESeq/default)", AUC_DESeq_RAW))
tmp <- rbind(tmp, c("AUC(baySeq/TbT)", AUC_baySeq_TbT))
tmp <- rbind(tmp, c("AUC(baySeq/default)", AUC_baySeq_RAW))
tmp <- rbind(tmp, c("AUC(NBPSeq/TbT)", AUC_NBPSeq_TbT))
tmp <- rbind(tmp, c("AUC(NBPSeq/default)", AUC_NBPSeq_RAW))
tmp <- rbind(tmp, c("AUC(DEGseq)", AUC_DEGseq_RAW))
tmp <- rbind(tmp, c("#true positives", TP))
tmp <- rbind(tmp, c("#false positives", FP))
tmp <- rbind(tmp, c("#false negatives", FN))
tmp <- rbind(tmp, c("#true negatives", TN))
tmp <- rbind(tmp, c("sensitivity", sensitivity))
tmp <- rbind(tmp, c("specificity", specificity))
tmp <- rbind(tmp, c("accuracy", accuracy))
write.table(tmp, out_f1, sep="\t", append=F, quote=F, row.names=F)

#####################################
###  Figure(True discovery plot)
#####################################
cumsum_edgeR_TMM <- cumsum(DEG_posi[order(rank_edgeR_TMM)])
cumsum_edgeR_TbT <- cumsum(DEG_posi[order(rank_edgeR_TbT)])
cumsum_DESeq_RAW <- cumsum(DEG_posi[order(rank_DESeq_RAW)])
cumsum_DESeq_TbT <- cumsum(DEG_posi[order(rank_DESeq_TbT)])
cumsum_baySeq_RAW <- cumsum(DEG_posi[order(rank_baySeq_RAW)])
cumsum_baySeq_TbT <- cumsum(DEG_posi[order(rank_baySeq_TbT)])
cumsum_NBPSeq_RAW <- cumsum(DEG_posi[order(rank_NBPSeq_RAW)])
cumsum_NBPSeq_TbT <- cumsum(DEG_posi[order(rank_NBPSeq_TbT)])
cumsum_DEGseq <- cumsum(cD@annotation$TP[order(rank_DEGseq_RAW)])

size <- 630
par(mar=c(5,4,1,1))
png(out_f2, width=size, height=size)
plot(1:nrow(data), cumsum_edgeR_TbT, xlim=c(1,3000), ylim=c(1,200), type="l", lwd=2, lty=2, col=col_edgeR, axes=F, ann=F)
par(new=T)
plot(1:nrow(data), cumsum_edgeR_TMM, xlim=c(1,3000), ylim=c(1,200), type="l", lwd=2, lty=1, col=col_edgeR, axes=F, ann=F)
par(new=T)
plot(1:nrow(data), cumsum_DESeq_TbT, xlim=c(1,3000), ylim=c(1,200), type="l", lwd=2, lty=2, col=col_DESeq, axes=F, ann=F)
par(new=T)
plot(1:nrow(data), cumsum_DESeq_RAW, xlim=c(1,3000), ylim=c(1,200), type="l", lwd=2, lty=1, col=col_DESeq, axes=F, ann=F)
par(new=T)
plot(1:nrow(data), cumsum_baySeq_TbT, xlim=c(1,3000), ylim=c(1,200), type="l", lwd=2, lty=2, col=col_baySeq, axes=F, ann=F)
par(new=T)
plot(1:nrow(data), cumsum_baySeq_RAW, xlim=c(1,3000), ylim=c(1,200), type="l", lwd=2, lty=1, col=col_baySeq, axes=F, ann=F)
par(new=T)
plot(1:nrow(data), cumsum_NBPSeq_TbT, xlim=c(1,3000), ylim=c(1,200), type="l", lwd=2, lty=2, col=col_NBPSeq, axes=F, ann=F)
par(new=T)
plot(1:nrow(data), cumsum_NBPSeq_RAW, xlim=c(1,3000), ylim=c(1,200), type="l", lwd=2, lty=1, col=col_NBPSeq, axes=F, ann=F)
par(new=T)
plot(1:nrow(data), cumsum_DEGseq, xlim=c(1,3000), ylim=c(1,200), type="l", lwd=2, lty=1, col=col_DEGseq, xlab="Number of top-ranked sRNAs", ylab="Number of True Discoveries")
grid(col="gray", lty="dotted")
legend("bottomright", c("edgeR/TbT", "edgeR/default", "DESeq/TbT", "DESeq/default", "baySeq/TbT", "baySeq/default", "NBPSeq/TbT", "NBPSeq/default", "DEGseq"), 
                      col=c(col_edgeR, col_edgeR, col_DESeq, col_DESeq, col_baySeq, col_baySeq, col_NBPSeq, col_NBPSeq, col_DEGseq), 
                      lwd=2, 
                      lty=c(2,1,2,1,2,1,2,1,1), cex=1)
dev.off()

#####################################
###  Figure(ROC curve)
#####################################
size <- 630
par(mar=c(5,4,1,1))
png(out_f3, width=size, height=size)
out <- rocdemo.sca(truth=DEG_posi, data=-rank_edgeR_TMM)
plot(out, axes=F, ann=F, lwd=2, lty=1, col=col_edgeR)
par(new=T)
out <- rocdemo.sca(truth=DEG_posi, data=-rank_edgeR_TbT)
plot(out, axes=F, ann=F, lwd=2, lty=2, col=col_edgeR)
par(new=T)
out <- rocdemo.sca(truth=DEG_posi, data=-rank_DESeq_RAW)
plot(out, axes=F, ann=F, lwd=2, lty=1, col=col_DESeq)
par(new=T)
out <- rocdemo.sca(truth=DEG_posi, data=-rank_DESeq_TbT)
plot(out, axes=F, ann=F, lwd=2, lty=2, col=col_DESeq)
par(new=T)
out <- rocdemo.sca(truth=DEG_posi, data=-rank_baySeq_RAW)
plot(out, axes=F, ann=F, lwd=2, lty=1, col=col_baySeq)
par(new=T)
out <- rocdemo.sca(truth=DEG_posi, data=-rank_baySeq_TbT)
plot(out, axes=F, ann=F, lwd=2, lty=2, col=col_baySeq)
par(new=T)
out <- rocdemo.sca(truth=DEG_posi, data=-rank_NBPSeq_RAW)
plot(out, axes=F, ann=F, lwd=2, lty=1, col=col_NBPSeq)
par(new=T)
out <- rocdemo.sca(truth=DEG_posi, data=-rank_NBPSeq_TbT)
plot(out, axes=F, ann=F, lwd=2, lty=2, col=col_NBPSeq)
par(new=T)
out <- rocdemo.sca(truth=DEG_posi, data=-rank_DEGseq_RAW)
plot(out, xlab="False Positive Rate (FPR)", ylab="True Positive Rate (TPR)", lwd=2, lty=1, col=col_DEGseq)
grid(col="gray", lty="dotted")
legend("bottomright", c("edgeR/TbT", "edgeR/default", "DESeq/TbT", "DESeq/default", "baySeq/TbT", "baySeq/default", "NBPSeq/TbT", "NBPSeq/default", "DEGseq"), 
                      col=c(col_edgeR, col_edgeR, col_DESeq, col_DESeq, col_baySeq, col_baySeq, col_NBPSeq, col_NBPSeq, col_DEGseq), 
                      lwd=2, 
                      lty=c(2,1,2,1,2,1,2,1,1), cex=1)
dev.off()
